# Supplementary material for: Exploring the Diversity of Red Microalgae for Exopolysaccharide Production
Source: Mar Drugs. 2022 Mar 31;20(4):246. doi: 10.3390/md20040246 (PMC9031348; doi:10.3390/md20040246)
Supplement: Supplementary file 1 [file marinedrugs-20-00246-s001.zip]

Archive with 1 entries (1 files):
- marinedrugs-1644442-supplementary.pdf
